# Supplementary material for: Xanthomonas effector XopR hijacks host actin cytoskeleton via complex coacervation
Source: Nat Commun. 2021 Jul 1;12:4064. doi: 10.1038/s41467-021-24375-3 (PMC8249405; doi:10.1038/s41467-021-24375-3)
Supplement: Supplementary file 8 — Source Data [file 41467_2021_24375_MOESM8_ESM.xlsx]

## Sheet: Fig.1b
Time(h)	0	6	12	24
	2.0707	8.87521	78.1551	516.674
	2.00345	8.81794	85.9638	560.484
	2.06762	8.90904	80.2577	562.126
	2.00594	8.94603	61.9828	562.967
	2.27123	9.29663	92.0564	562.85
	1.56257	8.66064	76.3956	566.44
	2.07454	9.88682	83.8916	582.059
	2.10669	8.72965	85.5063	568.697
	2.42492	9.36254	83.9182	533.017
	1.89641	9.23569	82.2257	549.085
	2.4049	9.04444	79.5268	552.445
	1.88526	8.97685	78.9659	575.47
	1.80502	9.39948	73.4554	597.528
	2.02573	9.11222	79.2447	513.378
	1.73705	8.30567	90.2257	553.619
	1.9067	9.18179	70.3876	530.191
	1.93354	8.72328	71.9162	554.106
	1.94956	9.04743	74.8624	561.756
	1.89106	9.7189	58.0785	544.306
	2.10096	8.96665	72.3887	512.827
Signal intensity on PM

## Sheet: Fig.1d
Xcc 0h	Xcc 6h	Xcc 12h	Xcc 24h		XccΔXopR 0h	XccΔXopR 6h	XccΔXopR 12h	XccΔXopR 24h
2092.75	3292.86	4494.51	3410.23		2071.4	3337.37	3724.19	2801.25
1741.88	3672.93	4019.44	3148.8		1849.05	3001.66	3730.24	2775.86
1989.78	3160.43	4146.43	3446.71		2509.34	3282.94	3829.12	2789.33
1867.87	3684.53	3651.31	3211.24		1677.69	2966.56	3442.85	2965.52
2210.35	3505.16	4273.87	3351.91		2098.17	3317.53	3600.03	2742.09
1981.81	3238.76	4033.82	3593.01		2143.3	3498.54	3694.71	2900.53
2095.84	3673.71	4215.32	3519.56		2141.13	3134.96	3305.98	2736.8
2188.59	3511.88	3852.91	3730.25		1833.62	3342.84	4023.36	2399.86
1611.19	3379.96	3877.65	3444.34		2074.35	3411.1	3678.51	2914.61
1856.19	3629.9	4362.22	3339.01		2297.9	3120.75	3535.55	2704.67
1548.25	3322.01	3721.71	3909.92		1881.44	3368.49	3717.81	2560.65
2297.92	3323.97	4118.21	3212.25		1727.64	3200.17	3784.23	2689.7
1289.5	3479.41	4009.08	3190.62		2213.08	3247.39	3175.16	2785.26
1984.83	3087.52	3703.27	3301.78		1519.14	3440.29	3806.08	2910.13
2493.19	3856.07	4832.1	3354.48		1933.39	3090.09	3122.15	3018.55
1720.97	3381.11	4027.54	3273.8		1995.44	3250.68	3489.61	3216.54
2249.86	3357.7	4303.74	3318.1		2048.28	3447.48	3299.99	2979.84
1968.16	3795.1	4428.6	3396.75		2109.17	3174.9	4122.56	2644.44
2346.76	3531.03	3808.66	3816.64		1412.21	3309.43	3398.75	2599.15
2316.24	3406.59	4078.28	3667.49		1774.6	3319.58	3852.11	2844.85
1607	3345.82	4110.98	3326.7		1788.47	3152.7	3572.66	2872.04
1812.36	3663.47	4297.34	3506.44		2042.28	3110.89	4009.25	2675.38
1568.37	3145.49	3865.09	3531.33		1591.65	3335.06	3635.52	2760.3
1943.51	3266.84	3987.4	3835.34		1823.4	3239.46	3612.46	2833.43
1871.11	3161.99	3783.88	3595.95		2090.97	3404.65	3257.75	2654.53
1882.88	3864.46	3970.97	3210.94		2230.75	3225.47	3763.65	2932.16
1996.36	3261.98	3839.13	3239.56		2238.59	3223.72	3446	2873.54
2229.2	3424.81	3535.8	3422.76		2014.07	3255.74	3358.57	2712.38
1893.92	3570.94	4503.42	3452.3		1744.09	3388.38	3322.84	2852.14
2460.46	3448.18	3936.36	3663.14		2259.7	3505.58	3524.78	2535.49
1524.93	3349.17	3053.55	3499.09		2131.96	3102.08	3642.67	2654.97
1604.11	3434.58	3126.46	3279.45		1815.24	3354.23	3419.85	2557.86
1472.32	3315.42	4221.57	3352.5		2289.41	3079.3	3369.12	2634.14
2031.16	3455.51	3775.26	3147.42		1894.17	3134.07	3549.02	2867.34
2052.09	3464.28	4300.23	3174.94		1865.58	3451.1	3750.27	3019.62
1692.48	3538.05	3851.18	3312.33		1684.99	3397.17	3795.16	3062.59
2464.57	3410.9	3879.43	3191.71		1991.89	3245.84	3184.14	2993.18
1811.24	3429.34	4095.43	3161.87		2280.54	3491.04	3323.23	2816.55
1495.52	3821.27	4703.77	3380.55		2154.42	3005.32	3407.96	2771.74
2348.92	3279.9	4378.62	3330.69		2503.41	3182.37	3999.78	2482.44
2008.26	3577.16	3982.46	3295.46		2049.07	3172.03	3746.86	2516.28
2274.45	3986.9	3708.24	3710.48		2392.38	3427.14	3759.42	2728.97
2151.22	3162.15	4575.31	3212.73		1734.93	3034.45	3491.38	3162.01
2397.99	3702.07	4456.11	3594.15		1726.04	3184.19	4073.36	2984.24
2315.07	3531.35	4210.44	3494.65		2037.55	3251.98	3649.59	2677.19
1643.27	3500.05	4141.17	3293.66		2408.5	3449.1	3479.28	2597.11
1607.31	3777.5	3860.11	3518.2		2317.94	3058.6	3688.89	2923.68
2199.26	3269.41	3810.3	3724.66		2312.29	3219.18	3152.95	2601.27
1913.51	3195.13	3866.5	3516.28		2338.65	3142.85	3836.02	3066.32
1857.83	4070.81	4353.17	3515.32		1644.67	3101.69	3303.73	2633.9
Average Signal intensity (AU)

## Sheet: Fig.1e
Xcc 0h	Xcc 6h	Xcc 12h	Xcc 24h		XccΔXopR 0h	XccΔXopR 6h	XccΔXopR 12h	XccΔXopR 24h
3.10758	2.79149	3.91099	4.78477		3.34987	3.75391	3.0343	3.97779
3.73212	3.73062	3.59142	4.2771		3.71346	2.20455	3.48439	3.72819
3.47333	3.2302	3.51494	4.40722		2.21404	4.19452	3.74166	4.16563
3.16773	3.54544	4.09093	4.07989		2.8154	3.42255	3.09643	3.39331
2.91822	3.1091	4.43943	4.5956		3.44209	2.68317	3.39126	3.54219
3.38474	3.06642	3.82392	4.08867		3.00596	3.27308	3.4909	4.76297
2.61422	3.88713	3.73849	4.50119		3.27606	3.5712	3.63578	4.69895
3.05357	2.96605	3.81948	4.4015		2.94886	4.19062	3.89972	3.80706
3.61499	3.53667	3.83749	4.22879		3.80504	3.00362	3.61812	3.24352
3.27334	3.43568	4.01399	3.95903		2.66504	3.12161	3.73886	3.67825
3.24595	3.32232	4.03427	4.12913		2.94724	3.42863	3.78558	3.39076
3.16822	3.61238	3.58286	4.39912		3.15851	2.68344	3.40986	3.68107
3.68249	3.22214	3.9803	4.69924		3.55474	3.07562	3.25303	3.23497
3.1443	2.96733	4.05833	4.37355		2.76245	1.6401	3.54034	4.00162
3.4424	3.3116	3.69118	4.19394		3.33473	2.78925	3.67657	2.95053
3.01349	3.87695	4.14641	4.56184		3.06592	3.15486	3.31048	3.49454
3.4852	2.90235	4.17316	4.35014		1.91586	2.45114	3.59487	4.08067
3.34182	3.5154	3.69183	4.60165		2.19934	3.71837	3.71892	3.5035
3.01652	3.28239	3.91935	4.06018		3.2568	1.91242	3.61156	4.21708
2.62267	3.26581	3.98311	4.07252		3.25601	2.88591	3.0443	4.16341
3.36735	3.92581	3.86202	4.87773		2.37277	4.00993	3.57869	3.84842
2.69346	2.81977	4.14203	5.18611		3.49893	2.92201	3.53153	4.49169
3.18615	3.84535	4.05022	4.53557		2.96278	2.29727	3.39608	3.63777
3.49894	3.55898	4.2405	4.48505		2.79382	3.17638	3.42135	3.17549
3.1459	3.1111	3.55961	5.15253		2.78989	3.6395	3.37451	3.44389
3.53276	3.31768	3.96167	4.30433		2.63542	3.64886	3.9427	3.07291
2.88787	3.61847	3.80883	4.97991		2.50067	2.71404	3.7676	3.31003
2.95243	2.79464	4.0464	4.49058		2.43784	3.08497	2.84457	3.89937
3.1867	3.50361	4.13428	4.64544		3.11648	2.2085	3.56872	3.05527
2.99959	3.36863	3.60579	4.75994		3.31855	2.33539	3.30136	3.38383
2.78295	3.26966	3.87889	4.26394		2.99027	3.01636	3.91985	3.45369
4.64448	3.46098	3.47924	4.54049		2.24294	3.00717	3.26963	3.26532
3.94631	3.7305	3.86054	4.76778		4.05528	4.21392	3.77841	4.69756
2.61724	3.12493	3.71863	3.98244		2.38078	3.02144	3.42059	4.11657
3.18982	3.62873	4.01362	4.30297		2.28715	4.57863	3.24015	3.10587
2.95487	3.32294	4.21561	4.56857		3.2892	4.09198	3.56827	3.56898
3.39247	3.5427	3.92721	4.27972		3.61654	3.74771	3.58388	3.22761
2.7328	3.05279	3.92339	4.71403		3.17689	4.00219	3.46597	4.09908
3.12768	3.9809	3.86518	4.38027		3.26965	2.14021	3.25354	3.69096
2.83157	2.799	4.3315	4.51379		3.35256	4.72523	3.34778	3.67248
3.61863	3.28121	3.68963	4.8155		3.51709	2.29794	3.39845	3.1637
3.46497	3.14509	4.04464	4.47026		2.68106	2.58113	3.39042	4.47927
3.47236	3.32153	4.11295	4.72698		2.2207	3.23753	3.39353	3.53685
3.65636	3.17812	3.59304	4.35259		3.09729	2.50573	3.06816	4.61465
4.16364	2.81977	3.86033	4.25084		3.06012	3.11804	3.24399	4.14853
4.24432	2.63685	4.05134	4.26855		3.96921	2.61352	3.4122	3.05982
4.07377	3.22923	4.02568	4.83108		3.24681	3.15208	3.27181	3.85164
2.95391	2.78139	3.76363	4.8567		3.8219	3.10239	3.39468	2.95972
3.08871	3.29396	3.62797	4.31971		2.71898	3.70126	3.30086	3.02152
3.10724	3.15549	4.17051	4.14588		2.90643	3.24219	3.32224	3.00356
Bundling,skewness

## Sheet: Fig.1g
15 mins (PLW)					30 mins (PLW)					45 mins (PLW)					60 mins (PLW)
Xcc 12h	XccDXopR 12h	Xcc 24h	XccDXopR 24h		Xcc 12h	XccDXopR 12h	Xcc 24h	XccDXopR 24h		Xcc 12h	XccDXopR 12h	Xcc 24h	XccDXopR 24h		Xcc 12h	XccDXopR 12h	Xcc 24h	XccDXopR 24h
2.08495	0.396386	0.76423	0.538293		1.19941	0.723376	0.316275	0.67612		1.35746	0.326263	0.233785	0.592671		0.953026	0.630674	0.828945	0.93533
2.67678	0.522055	0.491738	0.876097		1.18968	0.526418	0.250232	0.677501		0.727532	0.412793	0.251839	0.628608		1.35541	0.712795	0.46053	0.578666
1.66864	0.643063	0.505209	0.936115		1.05759	0.756137	0.321272	0.805516		1.67807	0.716402	0.270106	0.429468		1.22879	0.796694	0.740997	0.680724
2.32613	0.43947	0.66071	0.480078		1.40359	0.191245	0.249538	0.566416		0.906704	0.523908	0.287749	0.311054		1.0003	0.547401	0.622787	0.657994
2.61613	0.255403	0.322638	0.732362		1.25785	0.456078	0.314907	0.775843		1.27395	0.541424	0.193752	0.541549		1.17427	0.778328	0.32334	0.758762
2.37299	0.250412	0.627201	0.355409		1.3058	0.916723	0.285431	0.717802		1.50043	0.405833	0.242601	0.685757		1.0491	0.772882	0.82372	0.787126
2.10747	0.481305	0.27212	0.462642		1.23688	0.746409	0.293098	0.667728		0.808316	0.411505	0.168286	0.784496		1.23175	0.940189	0.724539	0.904546
2.97368	0.469051	0.746751	0.435599		1.10397	0.822692	0.231788	0.562722		1.37476	0.514425	0.214507	0.544229		0.82666	0.750615	0.420272	0.740541
2.24742	0.502619	0.690406	0.789827		1.26649	0.719707	0.335222	0.646747		1.29005	0.695682	0.137901	0.408509		1.10589	0.759663	0.239848	0.788366
2.35564	0.758302	0.513117	0.377227		1.3066	0.678315	0.238001	0.570652		0.794321	0.580626	0.336593	0.61961		1.07821	0.627666	0.471863	0.56996
3.26322	0.576785	0.507872	0.900031		1.19197	0.658439	0.232062	0.57468		0.659133	0.623842	0.226704	0.466887		0.884677	0.552493	0.354596	0.522946
2.18298	0.488607	0.502913	0.813525		1.17412	0.513697	0.194745	0.777708		1.34635	0.697246	0.307378	0.552206		0.942287	0.619028	0.466306	0.603465
2.20619	0.58183	0.584894	0.595516		0.82603	0.724464	0.359531	0.700939		1.34738	0.60083	0.21942	0.404049		1.07815	0.783364	0.635492	0.7241
2.29839	0.235425	0.538079	0.436285		1.27889	0.576268	0.256417	0.626395		1.18743	0.665818	0.184701	0.68743		0.864789	0.743783	0.669036	0.748683
2.89504	0.821117	0.458892	0.701114		1.32138	0.777435	0.367121	0.551234		1.01492	0.512171	0.216311	0.365433		1.31098	0.795687	0.69292	0.732042
2.44198	0.366422	0.819209	0.60293		1.56839	0.95305	0.313978	0.80858		1.41056	0.644306	0.330535	0.55668		0.749118	0.772183	0.129365	0.594725
1.9112	0.755144	0.580707	0.439984		1.23229	0.726781	0.299203	0.699917		1.1711	0.645581	0.269323	0.846782		1.00503	0.751145	0.705573	0.609967
2.53402	0.343436	0.563892	0.535894		1.40335	0.85128	0.28914	0.620287		0.919445	0.585771	0.245745	0.332403		1.14021	0.689898	0.430402	0.904518
2.27431	0.52945	0.585841	0.76428		1.43159	1.01978	0.278216	0.721722		1.47661	0.454074	0.24093	0.550488		0.880719	0.670517	0.286117	0.559882
2.65972	0.76085	0.48415	0.109988		1.18976	0.735055	0.282779	0.663147		1.31771	0.415387	0.216489	0.510534		1.04563	0.881155	0.530545	0.769314

## Sheet: Fig. 2f
D	50mM-in	D	50mM-out	D	100mM-in	D	100mM-out	D	125mM-in	D	125mM-out	D	150mM-in	D	150mM-out	D	200mM-in	D	200mM-out
	mN/m		mN/m		mN/m		mN/m		mN/m		mN/m		mN/m		mN/m		mN/m		mN/m
2528.27	0.234654	542.209	47.4963	3983.68	-0.736705	294.242	67.5973	2203.35	-0.0263072	265.307	45.5274	2594.5	0.0982318	222.684	52.4259	2312.75	-0.3705	266.339	59.9594
2456.86	0.0363099	541.459	47.1457	3932.91	-0.755396	293.284	67.1218	2167.45	0.0258133	265.545	45.1705	2549.47	0.0765599	222.921	52.0832	2275.4	-0.28135	266.022	59.5622
2409.15	0.0276002	541.959	46.8052	3881.32	-0.780675	293.045	66.652	2125.86	0.0324614	265.784	44.8137	2507.41	0.0786359	222.446	51.7347	2249.45	-0.1011	265.864	59.1662
2357.93	-0.00917557	541.709	46.4586	3833.49	-0.775799	293.045	66.1842	2078.27	-0.00891747	265.545	44.453	2465.46	0.0815598	221.971	51.3863	2205.64	-0.06373	265.547	58.7689
2311.45	-0.00801562	541.959	46.1161	3790.97	-0.728512	293.284	65.7183	2031.69	-0.0421776	265.545	44.0942	2423.96	0.0881409	222.446	51.0454	2162.89	-0.01784	266.497	58.3818
2266.82	0.0078906	541.209	45.7655	3752.6	-0.647997	293.524	65.2524	1990.81	-0.0298794	264.59	43.7278	2380.98	0.0828224	222.446	50.7008	2123.65	-0.04383	265.706	57.9808
2223.08	0.0309239	540.959	45.419	3708.94	-0.609754	293.045	64.7807	1948.33	-0.0303703	264.59	43.369	2333.88	0.0445379	222.209	50.3543	2087.51	-0.04507	265.706	57.5861
2175.94	0.0267944	539.709	45.0644	3663.14	-0.588707	293.524	64.3167	1906.6	-0.0248631	265.068	43.014	2285.29	-0.00563543	222.446	50.0115	2044.13	-0.00426	266.181	57.1952
2131.42	0.0435198	540.459	44.7259	3614.85	-0.587534	293.763	63.8508	1870.59	0.0263766	264.829	42.6533	2241.21	-0.0197391	222.209	49.665	2003	-0.01541	265.864	56.7979
2080.22	0.00690423	538.959	44.3693	3564.5	-0.602874	293.763	63.3829	1833.68	0.070479	265.307	42.2984	2198.7	-0.0212361	222.446	49.3222	1959.31	-0.00705	266.497	56.4083
2026.71	-0.0481688	540.459	44.0368	3514.61	-0.614511	293.045	62.9094	1791.32	0.0709166	265.068	41.9377	2158.14	-0.00721003	221.971	48.9738	1912.23	0.00416	266.656	56.0148
1977.59	-0.0682057	539.709	43.6862	3472.59	-0.56323	293.524	62.4453	1744.24	0.0336057	265.545	41.5827	2118.87	0.0172305	222.446	48.633	1867.04	0.03053	266.972	55.6226
1934.19	-0.0424735	541.709	43.3577	3433.6	-0.487648	293.524	61.9775	1696.43	-0.00951297	264.829	41.2182	2077.94	0.0282935	223.159	48.294	1814.65	-0.000762571	266.814	55.2267
1889.89	-0.0238614	541.459	43.0112	3391.82	-0.434435	294.003	61.5135	1651.81	-0.0271341	265.068	40.8613	2035.68	0.0288169	223.634	47.9532	1764.46	-0.01439	266.656	54.8307
1847.37	0.00896529	541.209	42.6646	3344.97	-0.421726	294.482	61.0495	1605.22	-0.0604905	265.307	40.5045	1985.5	-0.0341284	222.921	47.6028	1713.91	-0.03093	267.289	54.441
1802.71	0.0245956	541.459	42.3221	3294.54	-0.437705	294.482	60.5817	1562.45	-0.0632482	265.307	40.1457	1943.69	-0.0300429	223.872	47.2658	1666.87	-0.01933	267.131	54.0451
1755.29	0.0182344	541.459	41.9775	3246.54	-0.434267	294.242	60.1119	1521.88	-0.0484718	265.784	39.7907	1899.33	-0.0464164	223.397	46.9174	1622.05	0.00995	267.289	53.6516
1705.53	-0.00694293	541.209	41.631	3200.77	-0.412899	295.201	59.6517	1483.48	-0.0163643	266.023	39.4338	1858.71	-0.0327696	223.872	46.5765	1575.63	0.02649	268.239	53.2645
1659.61	-0.00132767	541.209	41.2864	3157.63	-0.370621	294.242	59.1762	1437.87	-0.0418622	266.739	39.0808	1821.19	0.00555235	224.109	46.2338	1524.76	0.00746	267.922	52.8673
1613.97	0.00657785	542.709	40.9539	3116.03	-0.315905	295.44	58.718	1389.89	-0.0863355	265.784	38.7144	1782.8	0.0370105	224.347	45.891	1473.73	-0.01295	268.081	52.4738
1569.61	0.0245894	541.959	40.6033	3076.05	-0.248286	295.68	58.2521	1340.86	-0.03926	266.5	38.3613	1740.32	0.0357363	224.585	45.5483	1426.04	-0.00659	268.397	52.0816
1526.18	0.0501788	543.21	40.2688	3031.56	-0.216701	294.961	57.7785	1296.26	-0.05669	267.216	38.0082	1694.48	0.00755109	224.347	45.2018	1374.95	-0.02746	268.556	51.6882
1480.89	0.0608117	543.21	39.9242	2982.15	-0.224568	296.399	57.3221	1253.9	-0.05624	267.933	37.6552	1647.94	-0.0262508	225.06	44.8628	1330.8	0.00728	268.872	51.296
1431.94	0.0421562	543.21	39.5797	2934.27	-0.220097	296.639	56.8562	1216.39	-0.01695	266.978	37.2888	1604.58	-0.0345956	224.585	44.5144	1283.7	0.01835	269.031	50.9026
1385.3	0.0419755	543.71	39.2392	2889.23	-0.192979	296.639	56.3884	1177.45	-0.0890984	267.694	36.9357	1561.5	-0.0406678	224.822	44.1716	1236.11	0.0255	269.189	50.5091
1340.01	0.052661	544.461	38.9006	2843.44	-0.171814	297.358	55.9263	1135.98	-0.0815744	268.171	36.5808	1522.51	-0.0140099	225.773	43.8346	1183.41	-0.00822	269.822	50.1195
1297.58	0.0861567	544.961	38.5601	2801.55	-0.119461	297.837	55.4623	1091.76	-0.0959592	267.933	36.2201	1486.93	0.0398534	225.773	43.49	1134.82	-0.00909181	269.981	49.726
1256.14	0.127633	544.711	38.2135	2758.06	-0.0798694	297.597	54.9925	1042.64	-0.04959	268.888	35.8689	1445.34	0.0456931	225.535	43.1434	1084.14	-0.0266064	269.981	49.3313
1215.69	0.176995	544.461	37.867	2713.28	-0.0506794	297.597	54.5247	996.372	-0.08036	269.127	35.512	1401	0.0294734	225.773	42.8007	1037.84	-0.00913209	270.614	48.9417
1176.8	0.238828	545.963	37.5344	2662.43	-0.0700076	298.796	54.0665	952.875	-0.08899	268.888	35.1514	1354.29	-0.0056017	226.486	42.4617	993.375	0.0229881	270.456	48.5457
1135.08	0.278032	546.463	37.1939	2612.74	-0.0799827	298.556	53.5967	912.884	-0.06956	269.365	34.7964	1311.38	-0.0103498	226.486	42.1171	943.919	0.0152197	270.456	48.151
1090.35	0.293106	547.715	36.8594	2565.26	-0.072378	299.036	53.1327	873.58	-0.04465	269.365	34.4376	1268.27	-0.0166644	226.961	41.7763	894.179	0.00518179	270.614	47.7576
1050.09	0.343996	546.714	36.5068	2519.08	-0.0543506	299.515	52.6687	836.289	-0.00363	270.082	34.0846	1226.48	-0.0124717	226.486	41.4278	840.97	-0.0326192	270.931	47.3654
1009.96	0.395939	547.465	36.1683	2476.21	-0.00984325	299.036	52.197	794.298	-0.0002	271.037	33.7334	1189.51	0.0303088	227.674	41.0927	793.037	-0.0282029	272.198	46.9808
976.932	0.50466	549.468	35.8398	2435.09	0.0486672	299.515	51.733	747.759	-0.03317	271.037	33.3746	1153.16	0.0780472	227.674	40.748	752.281	0.0336267	272.04	46.5848
948.332	0.648821	547.214	35.4772	2389.2	0.0689915	300.235	51.2709	702.8	-0.05349	271.276	33.0178	1110.77	0.077507	227.912	40.4053	712.448	0.102837	271.882	46.1888
921.043	0.803472	548.467	35.1426	2337.84	0.0455831	300.714	50.8069	658.593	-0.0678	271.754	32.6628	1063.41	0.0371485	228.625	40.0664	673.677	0.180551	271.723	45.7929
895.311	0.970584	550.471	34.8141	2285.95	0.0179599	300.474	50.3372	621.727	-0.123376	271.993	32.3059	1018.59	0.0171228	228.387	39.7198	634.243	0.252955	272.198	45.402
871.379	1.15209	549.97	34.4656	2233.9	-0.0109164	300.714	49.8713	584.67	-0.0804829	272.471	31.951	974.84	0.00567801	228.862	39.379	594.156	0.320136	272.357	45.0085
850.56	1.3585	550.721	34.127	2185.4	-0.0114432	300.714	49.4034	551.933	-0.00302868	272.471	31.5922	932.965	0.00921881	228.862	39.0344	558.579	0.4234	273.624	44.6239
831.195	1.57654	551.222	33.7865	2138.51	0.000840714	301.913	48.9452	520.175	0.0822619	272.471	31.2334	893.181	0.0294955	229.576	38.6954	529.055	0.575081	273.307	44.2267
814.33	1.81458	552.476	33.452	2096.57	0.0528575	302.153	48.4793	490.362	0.183103	273.188	30.8803	856.511	0.0746743	229.1	38.347	501.846	0.745291	273.941	43.8371
799.667	2.07024	553.479	33.1155	2043.67	0.0170754	302.873	48.0172	465.407	0.322815	273.665	30.5254	816.708	0.0947959	230.289	38.0118	481.659	0.971672	274.258	43.4449
789.303	2.36029	552.726	32.7649	1995.46	0.0189149	303.112	47.5513	445.236	0.500794	274.382	30.1723	772.282	0.0779335	230.289	37.6672	464.815	1.2248	275.05	43.0565
776.849	2.63362	552.726	32.4204	1939.38	-0.0422584	303.592	47.0873	430.035	0.718537	275.099	29.8193	726.001	0.0462283	230.764	37.3264	451.118	1.5031	274.892	42.6605
765.754	2.91782	553.228	32.0798	1890.07	-0.0492737	303.352	46.6175	417.074	0.954201	274.86	29.4586	683.87	0.0477256	230.764	36.9817	438.267	1.78817	274.417	42.262
756.269	3.2149	554.983	31.7493	1840.92	-0.054984	304.312	46.1574	406.337	1.20766	275.338	29.1036	644.218	0.0690536	231.002	36.639	427.068	2.08645	274.892	41.8711
747.069	3.51426	555.736	31.4108	1800.17	0.0064765	305.032	45.6953	398.298	1.48269	276.055	28.7506	607.222	0.11163	230.764	36.2924	417.024	2.39398	274.892	41.4764
739.724	3.82847	556.237	31.0703	1752.39	0.0117213	305.032	45.2274	390.756	1.7617	275.816	28.3899	574.067	0.184938	231.953	35.9573	410.714	2.73138	276.001	41.0906
732.393	4.14278	556.488	30.7277	1704.54	0.0163594	305.032	44.7596	383.952	2.04662	276.533	28.0368	540.906	0.258191	231.478	35.6089	402.636	3.05463	275.684	40.6933
726.904	4.47183	557.492	30.3912	1652.13	-0.0154491	305.272	44.2937	377.884	2.33742	276.772	27.68	508.974	0.341281	232.429	35.2718	397.31	3.3999	276.477	40.3049
721.683	4.80302	558.496	30.0547	1599.14	-0.051908	305.992	43.8316	372.548	2.63409	277.49	27.3269	478.734	0.437906	232.191	34.9253	393.762	3.75939	276.318	39.909
714.905	5.12176	560.002	29.7222	1547.52	-0.0773319	306.712	43.3695	366.976	2.92886	277.729	26.9701	455.558	0.591041	233.142	34.5883	388.282	4.10343	276.794	39.5181
709.96	5.45516	559.5	29.3736	1500.44	-0.0665052	306.952	42.9036	362.376	3.23141	277.729	26.6113	436.159	0.774397	232.904	34.2417	381.521	4.43722	277.269	39.1271
703.722	5.77822	558.998	29.0251	1453.45	-0.0550187	307.192	42.4377	359.231	3.5456	278.446	26.2582	420.739	0.989583	233.142	33.899	376.856	4.78778	277.745	38.7362
699.569	6.11796	561.509	28.7006	1411.19	-0.00555316	307.912	41.9756	355.845	3.85787	279.163	25.9052	408.044	1.22657	233.856	33.5601	373.32	5.14737	277.745	38.3415
695.16	6.45565	561.509	28.3561	1368.69	0.0418477	308.152	41.5097	352.462	4.17015	279.402	25.5483	396.837	1.47546	234.094	33.2173	370.107	5.50954	278.379	37.9519
692.57	6.80789	560.505	28.0035	1320.48	0.043662	308.632	41.0457	350.529	4.49404	279.641	25.1914	386.867	1.73424	234.569	32.8765	366.575	5.86916	278.538	37.5584
688.686	7.14978	562.263	27.673	1269.77	0.0255052	309.112	40.5817	345.217	4.79089	280.359	24.8384	378.854	2.00868	234.807	32.5337	364.007	6.2365	278.696	37.165
684.807	7.49171	562.263	27.3284	1215.8	-0.0188229	309.112	40.1139	343.045	5.11287	280.598	24.4815	370.125	2.27739	235.283	32.1929	361.44	6.60384	279.172	36.7741
681.448	7.8378	564.524	27.002	1167.48	-0.0178652	309.592	39.6499	340.392	5.43099	281.794	24.1323	363.586	2.56363	235.283	31.8483	357.111	6.95709	279.489	36.3819
677.317	8.17771	564.273	26.6554	1118.87	-0.0193309	310.072	39.1859	337.981	5.75105	281.555	23.7716	356.087	2.84218	235.759	31.5074	355.989	7.33599	279.648	35.9885
673.964	8.52385	564.524	26.3129	1074.27	0.0113457	311.033	38.7257	336.293	6.0769	282.272	23.4186	351.254	3.14206	235.521	31.1609	353.266	7.70208	279.965	35.5963
670.871	8.87207	565.781	25.9784	1030.17	0.046039	311.273	38.2598	334.847	6.40468	282.272	23.0598	345.941	3.4381	236.234	30.822	349.903	8.06305	280.123	35.2029
668.038	9.22237	567.29	25.6459	986.011	0.0802353	311.993	37.7977	333.161	6.73054	282.751	22.7048	341.116	3.73804	236.948	30.483	347.982	8.43556	281.075	34.8158
663.663	9.56033	568.296	25.3094	936.276	0.0698326	311.753	37.328	331.234	7.05447	283.229	22.3499	337.016	4.04379	237.186	30.1403	345.901	8.80679	281.233	34.4223
660.835	9.91067	569.051	24.9709	885.274	0.049292	312.234	36.864	329.307	7.37841	283.947	21.9968	332.92	4.34956	237.9	29.8014	344.301	9.18187	281.868	34.0327
658.009	10.261	568.548	24.6224	836.02	0.0427305	313.194	36.4038	327.622	7.70427	284.904	21.6457	328.344	4.6515	238.614	29.4624	341.262	9.54544	281.868	33.638
654.158	10.6032	570.309	24.2919	791.639	0.0751582	314.396	35.9456	326.419	8.034	285.861	21.2946	324.012	4.95539	238.138	29.114	339.504	9.91925	282.344	33.2471
652.362	10.9618	571.064	23.9534	750.126	0.130522	314.155	35.4758	324.734	8.35987	285.383	20.932	322.088	5.27854	238.852	28.7751	338.065	10.2956	282.026	32.8498
649.798	11.3142	571.568	23.6129	710.345	0.199754	315.116	35.0157	323.531	8.6896	286.579	20.5828	318.721	5.59015	239.09	28.4323	335.029	10.6592	283.454	32.4665
646.211	11.6585	572.071	23.2724	672.244	0.282415	315.357	34.5498	321.847	9.01548	286.579	20.224	315.597	5.9037	239.566	28.0915	334.55	11.0432	284.089	32.0769
645.443	12.0253	573.33	22.9379	634.491	0.367867	315.597	34.0839	320.404	9.34328	286.34	19.8633	312.714	6.21918	240.28	27.7526	332.474	11.4145	284.247	31.6835
641.092	12.3635	573.834	22.5974	599.353	0.474238	316.078	33.6199	318.962	9.67109	287.058	19.5102	309.832	6.53467	240.28	27.4079	331.515	11.7947	284.565	31.2913
639.046	12.7201	574.338	22.2568	570.538	0.631192	317.279	33.1617	318	10.0027	288.255	19.161	307.432	6.85401	240.756	27.0671	328.802	12.1609	285.041	30.9004
634.957	13.0603	576.101	21.9264	547.92	0.837717	318	32.6996	316.558	10.3306	288.734	18.8061	305.272	7.17528	241.946	26.732	328.642	12.5475	284.565	30.5019
633.425	13.421	575.597	21.5778	529.405	1.07707	317.76	32.2298	316.078	10.6661	290.17	18.4588	303.352	7.49847	241.946	26.3873	326.408	12.9175	284.723	30.1084
630.617	13.7715	577.361	21.2474	514.447	1.34488	318.721	31.7697	314.396	10.992	289.692	18.0962	300.235	7.81207	241.708	26.0408	325.451	13.2977	286.31	29.7264
629.597	14.1363	578.37	20.9109	502.265	1.6349	319.924	31.3115	313.915	11.3275	290.649	17.7451	298.796	8.13911	242.66	25.7038	323.855	13.6728	286.31	29.3317
626.791	14.4868	579.126	20.5724	491.353	1.93507	319.924	30.8436	312.714	11.6572	291.607	17.3939	296.639	8.46039	243.136	25.3629	322.261	14.048	286.945	28.9421
624.497	14.8414	579.63	20.2319	481.7	2.24533	320.404	30.3796	311.513	11.9869	292.326	17.0409	294.003	8.77785	243.612	25.0221	320.826	14.4244	287.421	28.5512
621.186	15.1879	581.144	19.8995	473.547	2.56757	321.607	29.9214	310.793	12.3205	292.565	16.684	292.805	9.10681	244.327	24.6832	320.347	14.8084	289.167	28.1704
620.677	15.5568	581.648	19.559	466.393	2.89782	322.088	29.4574	309.592	12.6503	294.003	16.3368	291.128	9.43194	244.089	24.3366	318.116	15.1784	289.008	27.7744
617.369	15.9033	582.658	19.2225	458.757	3.2242	322.81	28.9954	308.632	12.9819	294.482	15.9818	288.255	9.7475	245.041	23.9996	318.594	15.5701	288.056	27.3721
616.351	16.2681	582.91	18.88	452.607	3.56247	323.772	28.5352	307.912	13.3155	295.44	15.6307	288.016	10.0841	245.517	23.6588	316.204	15.9389	289.802	26.9914
613.809	16.6207	583.415	18.5395	447.2	3.90669	324.253	28.0712	306.232	13.6414	295.68	15.2738	286.579	10.4112	245.994	23.3179	315.726	16.3229	289.961	26.5979
611.776	16.9774	585.94	18.2151	442.536	4.25685	325.697	27.6149	305.992	13.9789	296.639	14.9227	284.426	10.7325	246.946	22.9809	314.77	16.7032	290.437	26.207
608.475	17.324	586.192	17.8726	437.14	4.60116	326.178	27.151	304.792	14.3086	296.878	14.5658	283.229	11.0615	247.185	22.6382	313.655	17.0821	291.708	25.8225
607.967	17.6929	588.213	17.5442	432.484	4.95138	326.659	26.687	303.832	14.6403	298.077	14.2166	281.076	11.3828	247.661	22.2974	312.699	17.4624	292.502	25.4341
605.43	18.0455	588.466	17.2017	429.056	5.31143	327.141	26.223	302.873	14.972	298.796	13.8636	280.12	11.7137	249.09	21.9642	311.266	17.8388	292.025	25.0356
604.415	18.4104	589.224	16.8632	425.63	5.6715	328.344	25.7648	301.913	15.3036	299.036	13.5067	278.924	12.0427	248.852	21.6176	311.266	18.2267	292.661	24.646
600.866	18.755	590.488	16.5288	422.695	6.03549	328.826	25.3008	301.194	15.6372	300.714	13.1614	277.49	12.3697	249.09	21.2749	309.196	18.598	292.978	24.2538
600.359	19.1239	592.511	16.2004	419.762	6.3995	329.548	24.8387	300.474	15.9708	301.673	12.8103	276.772	12.7025	250.043	20.9379	308.878	18.9833	294.249	23.8692
599.345	19.4887	592.764	15.8579	416.342	6.75961	330.03	24.3748	299.995	16.3063	302.633	12.4592	274.86	13.0258	250.52	20.597	307.127	19.3572	294.408	23.4758
598.332	19.8536	594.029	15.5235	413.412	7.12364	331.234	23.9165	299.275	16.6399	304.072	12.1119	273.665	13.3548	250.997	20.2562	306.491	19.74	295.202	23.0875
596.307	20.2103	594.029	15.1789	410.727	7.48964	332.197	23.4564	298.796	16.9755	305.032	11.7608	273.188	13.6895	252.665	19.9249	305.218	20.1177	296.155	22.7004
594.029	20.5651	595.8	14.8485	408.776	7.8615	332.92	22.9944	297.597	17.3052	305.512	11.4059	271.515	14.0147	252.903	19.5822	304.741	20.5017	296.791	22.3107
592.764	20.9279	597.319	14.5161	406.094	8.22752	333.643	22.5323	297.358	17.6426	306.232	11.0528	270.56	14.3456	253.38	19.2413	304.105	20.8845	296.95	21.9173
591.247	21.2887	599.092	14.1858	403.413	8.59354	334.365	22.0703	295.44	17.9667	307.432	10.7036	269.365	14.6746	254.095	18.9024	303.15	21.2647	298.221	21.5328
590.488	21.6556	600.866	13.8554	400.489	8.95763	335.57	21.6121	296.159	18.3118	308.632	10.3545	267.933	15.0016	254.572	18.5616	302.514	21.6475	297.745	21.1342
587.455	22.0043	600.866	13.5109	398.541	9.32952	336.775	21.1539	294.722	18.6396	309.832	10.0053	266.739	15.3306	255.525	18.2246	300.924	22.0227	299.175	20.751
587.455	22.3773	602.386	13.1785	396.594	9.70142	336.293	20.6822	293.763	18.9713	311.273	9.65803	265.784	15.6615	256.241	17.8857	300.924	22.4106	299.811	20.3613
584.93	22.7301	604.161	12.8481	394.404	10.0714	338.704	20.2336	293.045	19.3049	312.474	9.30885	265.545	15.9982	257.195	17.5487	299.811	22.7895	299.811	19.9666
583.92	23.0949	604.415	12.5056	393.431	10.4511	340.151	19.7774	292.805	19.6423	313.915	8.9616	264.59	16.3291	257.91	17.2097	299.016	23.1711	301.878	19.5885
582.91	23.4598	605.43	12.1692	390.999	10.8191	340.633	19.3134	291.847	19.974	315.116	8.61243	262.92	16.6543	258.148	16.867	297.904	23.55	301.083	19.1874
581.648	23.8227	607.713	11.8429	389.297	11.1929	341.357	18.8513	291.847	20.3134	315.837	8.25941	262.443	16.989	259.103	16.53	298.063	23.9392	301.878	18.799
580.892	24.1896	609.49	11.5126	386.867	11.561	343.287	18.3989	290.41	20.6412	317.52	7.91409	260.534	17.3123	259.58	16.1892	296.632	24.3156	301.878	18.4043
579.126	24.5484	611.268	11.1823	385.652	11.9387	343.769	17.935	289.931	20.9767	319.683	7.57261	261.011	17.6546	260.295	15.8503	295.679	24.6959	303.627	18.0236
577.613	24.9093	613.555	10.856	383.709	12.3106	344.735	17.4748	288.734	21.3065	320.885	7.22345	259.58	17.9817	261.25	15.5133	294.884	25.0774	304.582	17.6365
576.605	25.2742	614.063	10.5155	382.252	12.6865	345.459	17.0128	289.452	21.6516	322.569	6.87813	258.864	18.3145	262.204	15.1763	294.09	25.4589	305.536	17.2495
575.093	25.6351	616.097	10.1873	380.796	13.0623	345.941	16.5488	288.016	21.9795	324.494	6.53474	258.148	18.6474	262.92	14.8373	294.09	25.8468	306.809	16.8649
574.086	26	617.115	9.85084	380.067	13.4439	347.873	16.0964	287.537	22.315	325.937	6.18751	256.479	18.9725	264.113	14.5022	292.343	26.2207	308.082	16.4804
572.071	26.3568	619.404	9.52462	378.369	13.8178	348.597	15.6344	287.537	22.6543	328.104	5.84606	255.525	19.3035	264.829	14.1633	293.137	26.6149	308.082	16.0857
572.575	26.7338	621.441	9.19636	377.398	14.1975	350.046	15.1781	286.34	22.9841	330.27	5.50461	255.764	19.6439	265.545	13.8244	291.39	26.9888	309.037	15.6986
570.561	27.0906	622.46	8.85997	376.671	14.5792	351.495	14.7219	285.861	23.3196	331.956	5.15931	255.049	19.9767	266.5	13.4874	290.596	27.3704	311.266	15.3217
570.561	27.4636	625.007	8.5358	374.73	14.9511	352.703	14.2637	285.622	23.6571	334.606	4.82173	254.333	20.3096	267.216	13.1485	290.278	27.7557	311.425	14.9283
568.548	27.8205	626.027	8.19941	373.761	15.3308	354.153	13.8075	284.904	23.9907	336.293	4.47644	252.665	20.6348	268.888	12.8172	289.485	28.1372	312.221	14.54
567.038	28.1813	628.576	7.87526	372.791	15.7106	355.362	13.3493	283.947	24.3224	339.186	4.1408	252.188	20.9695	270.321	12.4841	290.12	28.5302	313.973	14.1593
567.29	28.5563	630.872	7.54908	371.821	16.0903	356.813	12.8931	284.426	24.6655	341.598	3.80131	251.473	21.3023	270.56	12.1413	288.85	28.9079	314.451	13.7684
565.53	28.9152	631.638	7.21066	370.367	16.4661	358.263	12.4369	283.229	24.9953	343.769	3.4599	250.758	21.6351	271.515	11.8043	289.008	29.297	315.726	13.3839
565.278	29.2862	632.659	6.87428	369.398	16.8458	359.715	11.9806	282.99	25.3327	346.907	3.12622	250.758	21.9737	272.232	11.4654	287.897	29.676	317.319	13.0019
563.268	29.643	636.746	6.56243	369.156	17.2314	360.682	11.5205	282.751	25.6702	350.771	2.79834	249.805	22.3046	274.143	11.1361	287.897	30.0639	318.594	12.6174
564.524	30.026	638.535	6.2322	367.46	17.6053	361.892	11.0624	282.272	26.0057	354.153	2.46662	249.329	22.6393	274.382	10.7934	287.421	30.448	320.188	12.2354
562.263	30.3809	641.348	5.91015	366.249	17.9831	364.07	10.612	281.316	26.3374	358.747	2.14459	248.852	22.9741	276.055	10.4621	286.31	30.827	321.623	11.8522
560.756	30.7418	642.627	5.57584	366.491	18.3725	365.765	10.1577	280.837	26.6729	362.376	1.81484	248.137	23.3069	276.533	10.1213	285.675	31.2098	322.261	11.4626
558.747	31.0987	644.419	5.24563	365.523	18.7522	367.945	9.70728	280.837	27.0123	366.491	1.48898	247.423	23.6397	278.446	9.79195	284.882	31.5913	323.855	11.0806
558.998	31.4737	648.773	4.93592	364.797	19.1339	369.156	9.24914	279.641	27.3421	372.064	1.17477	247.185	23.9764	279.641	9.45687	284.882	31.9792	324.972	10.6949
558.998	31.8466	650.567	4.60572	363.344	19.5097	371.094	8.79681	280.12	27.6852	376.913	0.854783	246.47	24.3092	280.598	9.11988	284.089	32.3607	326.089	10.3091
558.998	32.2196	653.389	4.28375	361.892	19.8856	372.548	8.3406	278.924	28.015	383.223	0.546481	245.517	24.6401	282.033	8.78672	285.041	32.7562	328.482	9.93351
557.241	32.5785	655.441	3.95562	361.65	20.2711	374.973	7.89216	279.163	28.3563	390.999	0.249902	245.756	24.9806	282.99	8.44974	283.93	33.1352	330.398	9.55413
555.987	32.9414	658.009	3.63162	360.924	20.6528	377.884	7.44761	278.446	28.6899	400.002	-0.0368542	245.279	25.3153	284.426	8.11658	282.978	33.5155	331.356	9.16708
555.234	33.3084	661.606	3.31585	359.715	21.0306	379.582	6.99336	278.207	29.0273	410.971	-0.307886	244.803	25.65	286.579	7.78917	282.344	33.8983	333.592	8.79025
553.479	33.6673	664.692	2.99599	358.989	21.4122	382.495	6.54883	277.729	29.3629	424.896	-0.555271	244.327	25.9848	288.973	7.46368	282.344	34.2861	334.869	8.40577
553.228	34.0383	667.266	2.67203	358.022	21.792	383.952	6.09265	276.772	29.6946	446.464	-0.741514	244.327	26.3233	290.41	7.13053	282.502	34.6753	336.627	8.02511
552.476	34.4052	671.644	2.36251	357.538	22.1756	386.867	5.64813	277.49	30.0396	487.638	-0.770902	243.612	26.6561	291.847	6.79739	281.551	35.0555	338.864	7.6483
552.726	34.7802	672.417	2.02415	356.571	22.5553	389.54	5.20168	276.533	30.3713	623.002	-0.0467773	243.136	26.9909	293.284	6.46425	281.233	35.4409	340.623	7.26766
550.471	35.1351	678.349	1.72706	356.087	22.9389	392.701	4.75913	275.577	30.703	--	--	242.184	27.3218	294.961	6.13302	280.599	35.8237	343.981	6.89982
550.972	35.5121	680.931	1.40317	355.362	23.3206	395.864	4.31659	275.099	31.0386	--	--	242.184	27.6603	297.118	5.80564	280.282	36.209	346.381	6.5243
550.22	35.879	685.065	1.0917	354.637	23.7023	399.515	3.87797	275.099	31.3779	--	--	241.47	27.9932	299.275	5.47826	279.648	36.5918	348.462	6.14624
547.715	36.2319	688.428	0.774047	353.912	24.0839	402.682	3.43546	274.143	31.7096	--	--	240.994	28.3279	301.434	5.15088	279.013	36.9746	352.144	5.78099
548.467	36.6109	693.347	0.468853	353.187	24.4656	406.825	3.00077	273.904	32.0471	--	--	241.47	28.6703	304.072	4.82735	279.013	37.3625	354.067	5.40165
546.463	36.9678	696.457	0.149185	352.462	24.8473	410.971	2.5661	274.621	32.3921	--	--	240.518	29.0012	306.472	4.5019	278.696	37.7478	357.753	5.03643
546.213	37.3388	701.126	-0.158007	351.495	25.227	416.097	2.13928	273.188	32.72	--	--	240.28	29.3378	308.632	4.17455	278.062	38.1307	359.997	4.65968
545.712	37.7077	706.06	-0.463078	351.012	25.6106	420.984	1.71053	273.188	33.0594	--	--	239.804	29.6726	311.753	3.85488	278.062	38.5185	363.526	4.29319
545.963	38.0827	711.261	-0.766019	350.529	25.9942	426.364	1.28573	272.949	33.3968	--	--	239.328	30.0073	314.636	3.5333	277.586	38.9026	368.341	3.937
544.711	38.4457	716.729	-1.06682	349.08	26.3701	433.709	0.876656	273.427	33.74	--	--	239.09	30.3439	317.52	3.21173	277.428	39.2892	372.356	3.57441
544.461	38.8166	722.204	-1.36756	348.597	26.7537	440.573	0.463732	272.232	34.0698	--	--	238.852	30.6806	320.164	2.88824	276.318	39.6682	377.339	3.21956
542.96	39.1776	728.994	-1.65779	348.356	27.1393	449.903	0.0705337	271.754	34.4053	--	--	237.9	31.0115	324.012	2.57439	276.001	40.0536	383.291	2.87247
542.709	39.5485	734.225	-1.9605	347.631	27.521	459.988	-0.316624	271.993	34.7466	--	--	237.9	31.3501	327.863	2.26055	275.05	40.4338	389.41	2.52671
542.709	39.9215	741.035	-2.25056	346.424	27.8988	473.547	-0.675985	271.037	35.0783	--	--	237.424	31.6848	332.92	1.95637	276.477	40.8331	396.503	2.18874
542.209	40.2905	746.281	-2.55314	346.183	28.2843	493.087	-0.987502	270.799	35.4157	--	--	236.472	32.0157	336.534	1.64064	275.367	41.2121	403.927	1.85343
540.459	40.6494	754.164	-2.83462	345.459	28.666	521.92	-1.22467	271.276	35.7589	--	--	236.71	32.3562	341.116	1.33265	275.209	41.5987	415.081	1.54795
540.709	41.0244	761.272	-3.1223	344.735	29.0477	612.56	-0.967394	270.799	36.0944	--	--	236.234	32.6909	347.631	1.04014	274.892	41.9841	429.176	1.266
540.209	41.3933	769.185	-3.40355	343.769	29.4274	788.982	-0.0238561	270.082	36.428	--	--	236.472	33.0314	353.912	0.745742	273.307	42.3593	444.12	0.990832
538.959	41.7563	778.437	-3.67408	343.045	29.8091	855.43	0.039888	269.365	36.7616	--	--	235.759	33.3642	361.892	0.464944	273.783	42.751	464.162	0.756461
538.709	42.1273	790.364	-3.9232	342.563	30.1927	917.276	0.0668256	269.843	37.1048	--	--	235.283	33.6989	371.821	0.199738	273.941	43.1401	493.795	0.59881
538.209	42.4962	799.135	-4.19759	342.563	30.5802	973.446	0.048349	268.649	37.4346	--	--	235.045	34.0356	381.524	-0.0672825	273.307	43.5229	531.867	0.508675
536.46	42.8552	813.796	-4.42484	340.874	30.9542	1027.62	0.0139405	267.933	37.7682	--	--	234.331	34.3684	396.351	-0.293309	272.991	43.9082	568.74	0.408949
536.21	43.2262	827.977	-4.65594	340.874	31.3416	1084.29	-0.000540479	268.649	38.1133	--	--	234.569	34.7089	420.984	-0.440883	273.149	44.2974	606.749	0.318315
536.21	43.5991	844.364	-4.8694	340.392	31.7253	1143.25	0.00325167	267.694	38.445	--	--	234.569	35.0474	476.016	-0.345263	272.515	44.6802	641.016	0.197738
535.461	43.9661	866.502	-5.03683	339.669	32.1069	1205.15	0.0305903	268.41	38.7901	--	--	232.904	35.3726	558.461	-0.0303446	271.723	45.0617	675.898	0.0820779
535.461	44.339	900.498	-5.10941	338.945	32.4886	1261.98	0.0174247	267.694	39.1237	--	--	233.618	35.7169	609.763	0.0354286	271.723	45.4496	715.034	0.000455483
534.711	44.706	992.851	-4.71513	338.463	32.8722	1317.14	-0.00912096	266.978	39.4573	--	--	233.142	36.0516	661.68	0.106123	272.04	45.84	759.597	-0.0377475
534.462	45.077	1653.81	-0.116586	337.499	33.252	1372.67	-0.0326904	267.216	39.7986	--	--	233.142	36.3902	706.441	0.119573	271.248	46.2216	805.01	-0.0691556
532.464	45.434	1701.63	-0.078508	337.258	33.6375	1432.9	-0.0187384	267.455	40.1399	--	--	231.953	36.7192	741.455	0.0550456	271.248	46.6094	853.089	-0.0792364
532.714	45.8089	1746.49	-0.064213	336.534	34.0192	1493.84	0.000959638	266.978	40.4754	--	--	231.953	37.0577	774.928	-0.0218127	270.931	46.9948	899.775	-0.00046
532.464	46.1799	1795.5	-0.0166797	336.052	34.4028	1552.6	0.00322966	266.023	40.8071	--	--	231.24	37.3906	816.975	-0.0300737	270.456	47.3789	944.832	-0.03471
531.716	46.5469	1840.14	-0.00412317	335.57	34.7865	1609.06	-0.0129416	266.5	41.1503	--	--	231.002	37.7272	858.404	-0.043289	269.664	47.7604	988.198	-0.0825
530.967	46.9138	1880.65	-0.024555	334.847	35.1682	1667.62	-0.0123128	--	--	--	--	231.002	38.0658	907.675	0.00624152	269.981	48.1508	1035.41	-0.09949
531.965	47.2948	1919.3	-0.059937	334.365	35.5518	1727.29	-0.00276112	--	--	--	--	230.764	38.4024	960.923	0.0875894	269.189	48.5324	1086.04	-0.0892
529.221	47.6458	1960.35	-0.0760661	333.402	35.9315	1790.66	0.036361	--	--	--	--	230.289	38.7372	999.177	0.048979	268.714	48.9164	1137.89	-0.06912
529.72	48.0227	2005.79	-0.0570633	333.643	36.3209	1849.16	0.0364727	--	--	--	--	230.051	39.0738	1030.74	-0.043191	269.506	49.3107	1189.62	-0.04993
527.974	48.3817	2051.3	-0.0375536	332.92	36.7026	1903.96	0.00703075	--	--	--	--	229.813	39.4104	1069.98	-0.073893	268.872	49.6935	1241.42	-0.03029
528.473	48.7587	2100.83	0.0141395	331.715	37.0805	1961.93	0.00299259	--	--	--	--	230.051	39.7509	1114.53	-0.0621266	268.556	50.0788	1292.45	-0.01677
529.221	49.1376	2145.04	0.0232977	331.715	37.4679	2019.72	-0.00250132	--	--	--	--	228.625	40.078	1157.25	-0.0650259	268.714	50.468	1346.68	-0.02762
527.724	49.4986	2187.9	0.0216145	331.234	37.8516	2080.27	0.0140063	--	--	--	--	229.338	40.4223	1210.47	0.0161094	267.922	50.8495	1404.4	0.03941
526.976	49.8656	2227.72	-0.00434628	330.993	38.2371	2141.17	0.03338	--	--	--	--	--	--	1255.09	0.0284793	267.922	51.2374	1465.68	0.13498
525.979	50.2306	2266.82	-0.0361095	330.27	38.6188	2196.37	0.00718965	--	--	--	--	--	--	1294.15	-0.00373241	267.606	51.6227	1523.31	0.05126
526.976	50.6115	2311.12	-0.0262416	329.067	38.9966	2254.47	0.00414618	--	--	--	--	--	--	1330.81	-0.0550858	267.131	52.0068	1577.31	0.08858
525.481	50.9725	2354.31	-0.0253041	329.067	39.3841	2316.71	0.0341707	--	--	--	--	--	--	1374.21	-0.0525304	--	--	1608.72	-0.05486
525.481	51.3455	2400.63	0.000687091	328.826	39.7697	2375.72	0.038435	--	--	--	--	--	--	1422.65	-0.00960638	--	--	1669.22	0.03439
524.484	51.7105	2448.05	0.0355308	327.622	40.1475	2436.72	0.0586473	--	--	--	--	--	--	1469.69	0.0220512	--	--	1715.62	0.01093
--	--	2487.77	0.00872203	327.381	40.5331	2491.82	0.0316112	--	--	--	--	--	--	1519.04	0.0722005	--	--	1767.48	0.03108
--	--	2528.59	-0.00923065	327.141	40.9186	2547.86	0.0120234	--	--	--	--	--	--	1560.55	0.0596069	--	--	1814.21	0.01024
--	--	2569.84	-0.0237622	327.141	41.3061	2606.03	0.00955903	--	--	--	--	--	--	1597.86	0.0134546	--	--	1866.39	0.03294
--	--	2614.69	-0.00954453	325.937	41.6839	2666.23	0.0233505	--	--	--	--	--	--	1634.1	-0.0412646	--	--	1913.98	0.01895
--	--	2656.38	-0.0205989	326.178	42.0733	2727.1	0.0424249	--	--	--	--	--	--	1676.67	-0.0453179	--	--	1959.09	-0.01484
--	--	2705.02	0.0240056	325.697	42.4569	2782.64	0.0189815	--	--	--	--	--	--	1722.41	-0.0240306	--	--	1998.61	-0.09344
--	--	2748.57	0.027887	324.975	42.8386	2839.45	0.00557355	--	--	--	--	--	--	1769.71	0.00971479	--	--	2037.97	-0.07325
--	--	2788.06	-0.000746608	324.494	43.2223	2893.48	-0.0300357	--	--	--	--	--	--	1816.91	0.0427086	--	--	2080.47	-0.02801
--	--	2827.56	-0.0293208	324.012	43.6059	2951.08	-0.0370064	--	--	--	--	--	--	1860.03	0.0430165	--	--	2125.64	-0.06133
--	--	2867.66	-0.0530786	324.012	43.9934	3011.51	-0.0214512	--	--	--	--	--	--	1896.35	-0.0110807	--	--	2175.01	-0.06107
--	--	2908.33	-0.0722574	322.81	44.3712	3068.18	-0.0359123	--	--	--	--	--	--	1934.74	-0.0485835	--	--	--	--
--	--	2951.34	-0.0727221	323.291	44.7625	3126.68	-0.0357189	--	--	--	--	--	--	1977.53	-0.0509326	--	--	--	--
--	--	2992.75	-0.0859565	322.328	45.1423	3184.08	-0.0443886	--	--	--	--	--	--	2024.71	-0.0181213	--	--	--	--
--	--	3036.42	-0.0811745	321.607	45.524	3238.43	-0.0773987	--	--	--	--	--	--	2071.95	0.0151302	--	--	--	--
--	--	3078.19	-0.0915722	321.607	45.9115	3293.16	-0.107405	--	--	--	--	--	--	2120.2	0.0565407	--	--	--	--
--	--	3117.81	-0.119102	320.885	46.2932	3354.5	-0.0845828	--	--	--	--	--	--	2160.46	0.0339827	--	--	--	--
--	--	3148.79	-0.215877	321.126	46.6826	3403.65	-0.159201	--	--	--	--	--	--	2199.7	0.00320853	--	--	--	--
--	--	3185.47	-0.266928	320.885	47.0681	3451.15	-0.247008	--	--	--	--	--	--	2238.22	-0.0332564	--	--	--	--
--	--	3226.88	-0.280253	319.924	47.4479	3507.81	-0.261562	--	--	--	--	--	--	2281.64	-0.0304932	--	--	--	--
--	--	3267.85	-0.296967	319.683	47.8335	3565.02	-0.271751	--	--	--	--	--	--	2326.28	-0.0180167	--	--	--	--
--	--	3311.16	-0.295056	318.481	48.2113	3626.08	-0.251093	--	--	--	--	--	--	2373.74	0.0170287	--	--	--	--
--	--	3354.28	-0.294685	--	--	3674.51	-0.331527	--	--	--	--	--	--	2417.41	0.0217234	--	--	--	--
--	--	3389.94	-0.353885	--	--	3721.95	-0.419778	--	--	--	--	--	--	2457.96	0.00144403	--	--	--	--
--	--	3422.1	-0.441189	--	--	3780.6	-0.418471	--	--	--	--	--	--	2493.45	-0.0592538	--	--	--	--
--	--	3457.98	-0.498735	--	--	3837.41	-0.431815	--	--	--	--	--	--	2532.67	-0.0901041	--	--	--	--
--	--	3499.05	-0.5147	--	--	3894.43	-0.44347	--	--	--	--	--	--	2574.59	-0.0994022	--	--	--	--
--	--	3540.76	-0.525526	--	--	3947.14	-0.489654			--	--	--	--	2619.14	-0.0876851	--	--	--	--
--	--	3585.42	-0.512814	--	--	3999.5	-0.538596			--	--	--	--	2667.5	-0.045421	--	--	--	--
--	--	3625.82	-0.534169	--	--	--	--			--	--	--	--	2710.76	-0.0439741	--	--	--	--
--	--	3660.31	-0.602771	--	--	--	--			--	--	--	--	2752.13	-0.0576364	--	--	--	--
--	--	3692.55	-0.689409	--	--	--	--			--	--	--	--	--	--	--	--	--	--
--	--	3730.32	-0.731837	--	--	--	--			--	--	--	--	--	--	--	--	--	--
--	--	3773	-0.734891	--	--	--	--			--	--	--	--	--	--	--	--	--	--
--	--	3814.63	-0.746447	--	--	--	--			--	--	--	--	--	--	--	--	--	--
--	--	3857.91	-0.744723	--	--	--	--			--	--	--	--	--	--	--	--	--	--
--	--	3896.06	-0.784066	--	--	--	--			--	--	--	--	--	--	--	--	--	--
--	--	3932.56	-0.836631	--	--	--	--			--	--	--	--	--	--	--	--	--	--
--	--	3967.44	-0.902098	--	--	--	--			--	--	--	--	--	--	--	--	--	--
--	--	4006.25	-0.936186	--	--	--	--			--	--	--	--	--	--	--	--	--	--
--	--	4049.43	-0.935317	--	--	--	--			--	--	--	--	--	--	--	--	--	--
--	--	4093.39	-0.928142	--	--	--	--			--	--	--	--	--	--	--	--	--	--
--	--	4139.59	-0.903106	--	--	--	--			--	--	--	--	--	--	--	--	--	--

## Sheet: Fig 2i
XopR	Conc_mM					AVE	STD
	50	0.406594	0.392844	0.452236		0.417224	0.0253851
	100	0.0918027	0.0974561	0.13281		0.107356	0.0181458
	125	0.0851479	0.0867394	0.0962887		0.089392	0.00491981
	150	0.0378765	0.0451117	0.0350841		0.0393574	0.00422555
GFH+XopR	Conc_mM					AVE	STD
	50	1.02575	1.12415	1.13381		1.09457	0.0488213
	75	0.128376	0.0843183	0.123345		0.112013	0.0196907
	100	0.0628662	0.0557042	0.0350141		0.0511948	0.0118092
AFH1+XopR	Conc_mM					AVE	STD
	50	0.345366	0.379655	0.3388		0.354607	0.0179132
	75	0.113775	0.0970845	0.0733099		0.094723	0.0166039
	100	0.0143239	0.0143239	0.0159155		0.0148545	0.000750264

## Sheet: Fig.3b
Signal Intensity	Mock	Xcc	XccDHrcC	XccDXopR
2.25	0	0	0	0
2.5	0	0	2.92308	0
2.75	0	0	13.2308	0
3	12.5551	0	33.5385	0.471698
3.25	52.8634	0	30.1538	2.20126
3.5	23.348	0	9.23077	12.1069
3.75	7.70925	0.492611	4.76923	34.2767
4	2.20264	1.72414	1.84615	27.5157
4.25	1.32159	4.4335	0.923077	12.5786
4.5	0	9.35961	1.23077	4.24528
4.75	0	21.1823	0.923077	2.51572
5	0	22.6601	0.307692	1.25786
5.25	0	10.8374	0	0.314465
5.5	0	4.92611	0.461539	0.628931
5.75	0	2.95567	0.153846	0.628931
6	0	4.18719	0	0.471698
6.25	0	2.46305	0	0.157233
6.5	0	1.72414	0.153846	0
6.75	0	1.23153	0.153846	0
7	0	0.985222	0	0
7.25	0	0.985222	0	0
7.5	0	0.738916	0	0
7.75	0	0.738916	0	0.314465
8	0	0.492611	0	0
8.25	0	0	0	0
8.5	0	0.246305	0	0
8.75	0	0.246305	0	0
9	0	0.738916	0	0
9.25	0	0.738916	0	0
9.5	0	0.985222	0	0
9.75	0	0.492611	0	0
10	0	0	0	0
10.25	0	0	0	0
10.5	0	0.492611	0	0
10.75	0	0.492611	0	0
11	0	0.246305	0	0
11.25	0	0.246305	0	0
11.5	0	0	0	0
11.75	0	0	0	0
12	0	0.492611	0	0
12.25	0	0	0	0
12.5	0	0	0	0
12.75	0	0	0	0
13	0	0	0	0
13.25	0	0.246305	0	0.157233
13.5	0	0.492611	0	0
13.75	0	0.492611	0	0
14	0	0.246305	0	0
14.25	0	0	0	0
14.5	0	0	0	0.157233
14.75	0	0	0	0
15	0	0	0	0
15.25	0	0.246305	0	0
15.5	0	0	0	0
15.75	0	0	0	0
16	0	0.246305	0	0
16.25	0	0	0	0
16.5	0	0	0	0
16.75	0	0	0	0
17	0	0	0	0
17.25	0	0	0	0
17.5	0	0	0	0
17.75	0	0	0	0
18	0	0	0	0
18.25	0	0	0	0
18.5	0	0	0	0
18.75	0	0	0	0
19	0	0	0	0
19.25	0	0	0	0
19.5	0	0	0	0
19.75	0	0	0	0
20	0	0.246305	0	0
20.25	0	0	0	0
20.5	0	0.246305	0	0
20.75	0	0	0	0
20.75	0	0	0	0

## Sheet: Fig.3c
WT			Xcc			XccDXopR			XccDHrcC
Mean	SD	N	Mean	SD	N	Mean	SD	N	Mean	SD	N
0	0	30	0	0	30	0	0	30	0	0	30
0.018507	0.001317	30	0.0079	0.000577	30	0.0079	0.000385	30	0.0126	0.001609	30
0.03474	0.002489	30	0.0163	0.001066	30	0.0156	0.000711	30	0.0246	0.003008	30
0.049797	0.003643	30	0.0236	0.001523	30	0.0221	0.001016	30	0.0357	0.004338	30
0.063403	0.004575	30	0.0307	0.001914	30	0.0288	0.001276	30	0.0465	0.005418	30
0.076053	0.005387	30	0.0373	0.002235	30	0.0357	0.00149	30	0.0577	0.006371	30
0.088127	0.006235	30	0.0431	0.002601	30	0.0412	0.001734	30	0.0686	0.007374	30
0.09943	0.00682	30	0.0481	0.002944	30	0.0457	0.001962	30	0.0789	0.008126	30
0.110267	0.007384	30	0.0524	0.003446	30	0.0507	0.002298	30	0.0897	0.008831	30
0.120597	0.007916	30	0.0575	0.003865	30	0.0565	0.002577	30	0.099	0.00954	30
0.131043	0.0084	30	0.0617	0.004136	30	0.0615	0.002757	30	0.1059	0.010197	30
0.14058	0.008973	30	0.0665	0.00434	30	0.0667	0.002894	30	0.1124	0.010945	30
0.14902	0.00931	30	0.0713	0.00461	30	0.0725	0.003073	30	0.1193	0.011422	30
0.157217	0.009717	30	0.0759	0.004986	30	0.0769	0.003324	30	0.1257	0.011986	30
0.16469	0.010045	30	0.0786	0.005215	30	0.0813	0.003476	30	0.1315	0.012479	30
0.17118	0.010369	30	0.0827	0.005414	30	0.0847	0.003609	30	0.1388	0.012974	30
0.178103	0.010856	30	0.0867	0.005633	30	0.0905	0.003755	30	0.1457	0.013651	30
0.184617	0.011592	30	0.091	0.005955	30	0.0951	0.00397	30	0.1544	0.014527	30
0.1904	0.012361	30	0.0951	0.006345	30	0.1022	0.00423	30	0.1633	0.015474	30
0.197387	0.013246	30	0.0972	0.00685	30	0.107	0.004566	30	0.1719	0.016671	30
0.203473	0.014256	30	0.0983	0.007328	30	0.1113	0.004885	30	0.1807	0.017894	30
0.210477	0.01519	30	0.0996	0.007945	30	0.1133	0.005297	30	0.1895	0.01921	30
0.218013	0.016041	30	0.098	0.008804	30	0.1171	0.005869	30	0.1967	0.02051	30
0.226647	0.016612	30	0.0999	0.009207	30	0.12	0.006138	30	0.2034	0.021522	30
0.234763	0.01726	30	0.0997	0.009708	30	0.1219	0.006472	30	0.2108	0.022553	30
0.243403	0.017665	30	0.0986	0.010301	30	0.1254	0.006867	30	0.2166	0.023459	30
0.251977	0.018058	30	0.0975	0.011029	30	0.13	0.007353	30	0.2238	0.024461	30
0.260633	0.018763	30	0.0965	0.011686	30	0.1373	0.00779	30	0.2326	0.025634	30
0.267503	0.018866	30	0.0995	0.012316	30	0.1465	0.008211	30	0.2388	0.026264	30
0.27207	0.018894	30	0.1018	0.012704	30	0.1535	0.008469	30	0.244	0.026814	30
0.27706	0.01908	30	0.1044	0.013087	30	0.1597	0.008725	30	0.2518	0.02766	30
0.282997	0.020167	30	0.1093	0.01376	30	0.1668	0.009173	30	0.2597	0.029089	30
0.288993	0.021511	30	0.1155	0.014409	30	0.175	0.009606	30	0.2683	0.030665	30
0.296363	0.022678	30	0.1212	0.014937	30	0.1823	0.009958	30	0.2744	0.032097	30
0.304847	0.023573	30	0.126	0.015412	30	0.1902	0.010275	30	0.2803	0.033331	30
0.31312	0.024447	30	0.1263	0.01587	30	0.1951	0.01058	30	0.2852	0.034481	30
0.32101	0.025071	30	0.127	0.016488	30	0.2011	0.010992	30	0.2973	0.035468	30
0.32966	0.025967	30	0.1305	0.017297	30	0.2107	0.011531	30	0.3096	0.036698	30
0.337113	0.026685	30	0.1357	0.017919	30	0.2214	0.011946	30	0.3248	0.038011	30
0.345177	0.027863	30	0.1431	0.018415	30	0.2307	0.012277	30	0.3355	0.039496	30
0.353643	0.028917	30	0.1518	0.019155	30	0.2418	0.01277	30	0.3494	0.041131	30
0.363387	0.030154	30	0.1614	0.02002	30	0.255	0.013347	30	0.3685	0.043181	30
0.375417	0.032382	30	0.1704	0.021226	30	0.2705	0.014151	30	0.3802	0.045754	30
0.386293	0.035471	30	0.1767	0.022748	30	0.2839	0.015165	30	0.3929	0.049013	30
0.398793	0.038073	30	0.181	0.025013	30	0.2953	0.016676	30	0.4096	0.052351	30
0.409107	0.041883	30	0.1862	0.027603	30	0.3074	0.018402	30	0.426	0.056979	30
0.417863	0.046047	30	0.1849	0.030312	30	0.3196	0.020208	30	0.447	0.061985	30
0.4313	0.050408	30	0.1889	0.03293	30	0.3276	0.021953	30	0.4554	0.067432	30

## Sheet: Fig.3d
Mock	Xcc	XccDHrcC	XccDXopR
0.02211	0.016711	0.017337	0.027393
0.012502	0.00924	0.021103	0.022797
0.025499	0.016733	0.044909	0.010754
0.01946	0.02914	0.016425	0.013796
0.020406	0.002578	0.013353	0.013727
0.034886	0.008486	0.018069	0.016199
0.007833	0.018862	0.016861	0.003265
0.010331	0.009459	0.009309	0.021502
0.017265	0.00056	0.021078	0.018586
0.029165	0.019652	0.023722	0.015394
0.023139	0.006704	0.010201	0.016272
0.031334	0.003072	0.006149	0.019254
0.012729	0.018138	0.022757	0.027396
0.021933	0.022127	0.030178	0.013059
0.014664	0.015684	0.021932	0.014895
0.023186	0.006782	0.022706	0.022913
0.017504	0.007936	0.018954	0.014366
0.021595	0.021196	0.012096	0.011217
0.016869	0.008705	0.021683	0.016442
0.024226	0.006519	0.023532	0.023618
0.022573	0.018491	0.026577	0.023743
0.018282	0.006705	0.034904	0.012733
0.020585	0.01524	0.003302	0.021148
0.025574	0.024038	0.020958	0.012104
0.033185	0.016808	0.03061	0.02503
0.027227	0.009721	0.033753	0.022044
0.020592	0.01726	0.0401	0.018189
0.018753	0.017868	0.010589	0.015142
0.021443	0.008343	0.020973	0.020001
0.017229	0.011766	0.023465	0.005208

## Sheet: Fig.3e
Step	Mock	Xcc	XccDHrcC	XccDXopR
1	0.406061	0.0838323	0.424242	0.29878
2	0.478788	0.191617	0.49697	0.396341
3	0.0909091	0.347305	0.0545455	0.195122
4	0.0181818	0.251497	0.0121212	0.0670732
5	0.00606061	0.101796	0.00606061	0.0304878
6	0	0.0239521	0.00606061	0.0121951
Percentage
Area	1.73939	3.16766	1.69697	2.17073
Ratio	1	1.82113	0.97561	1.24798

[truncated: 33 more sheets: Fig.3g, Fig.3i, Fig.4b, Fig.4c, Fig.4e, Fig.5c, Fig.5f, Fig.5g, Fig.6b, Fig.6d, Supplementary Fig.1c, Supplementary Fig.1d, Supplementary Fig.1f, Supplementary Fig.1i, Supplementary Fig. 3i, Supplementary Fig. 3j, Supplementary Fig. 3m, Supplementary Fig.4b, Supplementary Fig.4f, Supplementary Fig.4h …]
